# Supplementary material for: Characterization of pea seed nutritional value within a diverse population of Pisum sativum
Source: PLoS One. 2021 Nov 4;16(11):e0259565. doi: 10.1371/journal.pone.0259565 (PMC8568279; doi:10.1371/journal.pone.0259565)
Supplement: S1 Table — (XLSX) [file pone.0259565.s001.xlsx]

## Sheet: Sheet1
S1 Table. Elemental concentrations of 96 pea genotypes obtained from ICP-MS.
Accession ID	Accesion Name	Origin	P (mg/g)	K (mg/g)	Ca (mg/g)	Mg (mg/g)	S (mg/g)	Zn (µg/g)	Fe (µg/g)	Cu (µg/g)	B (µg/g)	Mn (µg/g)
PI 669379	cri-1	California, United States	7.054	13.68	1.418	1.637	2.406	56.09	61.51	5.146	8.656	16.17
PI 669381	cri-1 af	California, United States	7.311	14.71	1.461	1.676	2.564	58.3	66.13	4.151	8.84	19.24
PI 669384	cri-1 st	California, United States	7.238	15.02	1.26	1.687	2.552	54.62	61.99	3.672	6.829	14.04
PI 654563	IG 122991	China	4.763	13.17	0.8329	1.635	2.625	49.03	78.83	9.13	12.819	14.14
PI 568227	ERBI	Czechoslovakia	6.01	13.7	0.9436	1.609	2.18	52.43	58.08	6.009	8.546	18.13
PI 269777	Aa87	England, United Kingdom	6.884	15.15	0.7646	1.624	2.855	63.37	69.99	12.226	10.323	12.69
PI 269822	PERFECTION	England, United Kingdom	6.399	14.29	1.42	1.796	2.496	60.66	62.23	5.528	12.119	15.78
PI 269820	WILLIAM MASSEY	England, United Kingdom	5.019	13.92	0.9352	1.674	2.568	52.6	75.57	5.175	10.291	15.81
PI 272212	CAPUCINORUM	Ethiopa	4.847	13.01	1.206	1.62	2.572	36.55	54.54	8.034	9.872	12.62
PI 272160	GRISEO COLORATUM	Ethiopa	3.377	12.37	0.6344	1.467	2.011	41.59	71.45	4.007	7.305	12.58
PI 654577	IG 123006	Ethiopia	3.9	12.45	1.001	1.642	2.354	46.85	82.87	8.238	12.868	17.7
PI 654581	IG 123010	Ethiopia	4.368	12.32	0.9158	1.512	2.474	53.26	71.02	7.995	12.084	16.46
PI 272148	NAVALE ARTTURI	Finland	3.732	12.1	0.7692	1.472	2.508	49.27	73.16	3.775	6.713	13.17
PI 272195	CONCOLON	Germany	5.198	12.63	1.004	1.614	2.478	40.31	58.06	7.575	8.576	12.65
PI 272158	GRISEO COLORATUM	Germany	3.679	13.06	0.6463	1.557	2.231	42.29	64.33	3.246	6.865	13.01
PI 279826	HERALDA	Germany	5.541	13.5	0.765	1.549	2.406	26.7	54.69	9.131	10.289	10.72
PI 272207	CENTRALI-SIBIRICUM	Greece	5.508	13.28	1.083	1.787	2.585	66.21	70.12	7.334	8.162	14.47
W6 44796	AI ZI WAN DOU	Guangxi Zhuangzu Zizhiqu, China	6.279	14.17	0.788	1.525	2.389	53.19	60.46	3.164	8.623	16.73
W6 44781	BAI WAN	Guangxi Zhuangzu Zizhiqu, China	6.066	15.51	0.9084	1.621	2.573	49.19	65.28	5.361	11.626	14.26
W6 44797	CAI WAN	Guangxi Zhuangzu Zizhiqu, China	5.34	14.52	0.8109	1.495	2.735	39.4	56.16	2.77	6.495	12.28
W6 44791	LU CAI WAN	Guangxi Zhuangzu Zizhiqu, China	6.86	14.21	0.8581	1.55	2.588	63.23	76.06	3.725	13.172	16.15
W6 44804	MA WAN	Guangxi Zhuangzu Zizhiqu, China	5.621	14.3	0.7139	1.537	2.497	54.12	53.23	2.88	10.937	11.31
W6 44779	NA QIAN DONG DOU	Guangxi Zhuangzu Zizhiqu, China	5.529	12.52	0.8289	1.44	2.234	48.01	72.49	3.295	6.986	10.68
PI 413698 PSP	GRUNE PERLE	Hungary	5.104	14.14	1.202	1.607	2.416	42.01	65.48	7.421	10.316	14.41
PI 654573	IG 123002	Italy	3.795	10.11	1.374	1.488	2.397	43.23	67.37	7.594	12.78	16.56
PI 654576	IG 123005	Italy	4.245	12.29	1.521	1.84	2.73	38.98	70.09	8.191	13.689	20.39
PI 654544	IG 122965	Kazakhstan	4.785	12.26	0.9744	1.553	2.6	52.27	104.27	8.814	11.607	16.59
PI 654564	IG 122992	Kazakhstan	4.606	11.86	0.9466	1.551	2.629	56.98	68.53	9.151	9.126	14.93
PI 279742	TINY TIM	Manitoba, Canada	5.26	14.03	1.509	1.906	2.878	67.18	77.02	7.079	11.601	19.07
W6 44762	BAI WAN DOU	Nei Mongol Zizhiqu, China	6.44	14.2	0.8191	1.622	2.404	60.11	63.43	3.334	9.728	14.82
W6 44769	HONG WAN DOU	Nei Mongol Zizhiqu, China	6.656	14.99	0.7469	1.603	2.657	50.31	59.77	2.684	9.569	11.74
W6 44764	HUI HU LU	Nei Mongol Zizhiqu, China	5.829	14.09	0.634	1.499	2.412	45.84	61.99	2.68	6.774	12.13
W6 44772	KE KE WAN DOU	Nei Mongol Zizhiqu, China	6.158	13.54	0.7735	1.49	2.206	49.59	72.78	3.293	7.433	9.78
W6 44770	MA LI WAN	Nei Mongol Zizhiqu, China	6.153	14.02	0.756	1.511	2.298	50.22	63.46	2.251	10.268	13.44
W6 44766	QING WAN DOU	Nei Mongol Zizhiqu, China	5.864	15.29	1.072	1.726	2.578	56.56	59.75	3.701	9.826	12.41
PI 244101	BON AMI	Netherlands	5.766	13.4	0.8801	1.579	2.71	47.8	58.93	4.186	8.152	13.31
PI 244106	CELSIOR	Netherlands	5.791	13.88	1.572	1.854	2.671	34.03	66.58	9.975	11.475	13.56
PI 341888	CENNIA	Netherlands	6.488	13.82	2.217	2.242	2.654	38.43	59.09	11.073	10.721	15.13
PI 244116	COLUMBA	Netherlands	5.248	13.88	0.8059	1.548	2.324	47.47	69.43	4.518	6.759	11.88
PI 244126	DELI	Netherlands	5.693	14.24	1.219	1.96	2.618	61.06	74.3	5.466	9.307	16.79
PI 594358	DELTA	Netherlands	4.06	12.59	0.7244	1.512	2.677	45.32	72.93	3.221	6.203	13.29
PI 244142	FOLI	Netherlands	5.942	16.24	0.926	1.665	2.362	33.09	59.9	7.769	10.346	15.71
PI 381333	GASTRO MAPLE	Netherlands	5.084	13.44	0.8361	1.667	2.528	41.75	72.97	7.207	9.605	15.77
PI 244155	GRUNO	Netherlands	4.205	12.42	0.9959	1.678	2.599	44.43	65.04	6.968	10.298	12.83
PI 244157	HADA	Netherlands	6.045	14.07	1.421	1.809	2.567	33.27	68.51	9.154	10.866	14.69
PI 381334 PSP	IMPOSANT BROWN	Netherlands	5.303	13.02	1.062	1.543	2.166	46.16	60.32	8.327	12.429	13.21
PI 244117	CONCORDIA	Netherlands	6.243	11.81	1.576	1.641	2.405	39.67	66.02	9.234	8.558	12.69
PI 279933	CHINESE SNOW PEA	New York, United States	4.369	11.99	0.6226	1.351	2.845	57.33	71.49	4.346	8.497	10.99
PI 371796	G 22442	New Zealand	4.531	12.82	0.6272	1.32	2.466	53.8	55.67	4.52	6.619	11.54
W6 596334	ALFETTA	Netherlands	5.962	12.82	0.8331	1.626	2.158	65.3	62.45	5.225	7.931	14.41
W6 45205	Ctirad	Ohio, United States	6.117	15.74	1.499	1.915	2.594	64.77	80.33	6.428	11.514	25.84
PI 633698 PSP	DS ADMIRAL	Washington, United States	4.559	11.93	1.086	1.588	2.261	38.63	60.29	7.372	10.501	14.39
PI 411142 PSP	PATEA	Washington, United States	6.634	16.45	1.23	1.689	2.789	64.12	74.24	6.183	10.674	16.29
PI 638516 PSP	SWCAROUSEL	Washington, United States	4.575	12.06	0.8465	1.398	2.06	47.27	58.6	6.475	11.559	13.09
PI 278777	ARTHUR	Ontario, Canada	5.512	13.49	0.8644	1.449	2.477	38.21	46.94	7.341	8.712	11.39
PI 269543	Col. No. 431	Pakistan	4.872	13.35	0.8631	1.475	2.431	47.8	68.17	6.73	10.2	13.76
PI 272155	HIEMALE	Peru	4.377	12.63	0.904	1.514	2.412	44.54	58.84	4.388	6.663	11.88
PI 356979	PLP 150	Punjab, India	4.087	12.22	1.032	1.458	2.407	46.11	66.89	7.488	9.715	12.81
PI 654538	IG 52553	Russion Federation	4.457	12.72	0.8652	1.486	2.616	51.58	67.88	8.05	12.495	16
PI 365419 PSP	BR 1-49-9	Washington, United States	6.585	16.07	1.089	1.854	2.498	45.3	67.92	8.411	11.235	13.1
PI 357290 PSP	BRZAK	Washington, United States	5.438	12.63	1.578	1.603	2.271	43.14	60.84	8.23	10.779	13.53
PI 505059 PSP	ILCA 5076	Washington, United States	4.005	10.49	1.208	1.627	2.254	49.73	57.51	3.484	7.206	13.74
PI 413683 PSP	LANCET	Washington, United States	5.813	13.44	1.592	1.706	2.361	44.65	65.71	8.996	11.65	14.92
PI 628276 PSP	Lifter	Washington, United States	5.042	11.45	1.306	1.52	2.349	50.4	61.48	8.53	9.034	13.81
PI 411141 PSP	PANIA	Washington, United States	5.764	15.39	1.088	1.547	2.314	58.87	68.3	6.209	9.605	14.49
PI 477371 PSP	ROSAKRONE	Washington, United States	5.206	13.92	0.6353	1.477	2.403	42.53	59.17	7.783	10.202	14.34
PI 273207	9006/60	Sofia, Bulgaria	5.208	13.52	1.571	1.748	2.322	45.4	61.7	8.523	10.21	13.87
PI 275824	ACACIA	Sweden	6.363	15.46	1.267	1.912	3.16	45.15	69.49	9.108	11.715	15.98
PI 269766	DE HAAN 204.1	Sweden	5.531	14.33	1.383	1.792	2.569	44.2	78.68	8.233	11.668	19.28
PI 601680	RECO	Switzerland	4.854	12.06	1.729	1.57	2.02	43.86	69.04	8.1	11.276	15.37
PI 505111	ILCA 5075	Syria	5.376	14.64	0.6691	1.725	2.61	51.84	80.64	4.937	6.271	13.38
PI 654574	IG 123003	Tunisia	4.537	12.46	0.9372	1.564	2.636	58.61	71.29	9.101	13.888	21.72
PI 383730	250	Turkey	6.714	15.07	1.157	1.971	2.982	78.94	90.75	7.67	6.526	17.94
PI 343988	22719	Turkey	5.222	14.4	1.214	1.791	2.73	48.17	81.63	8.467	9.908	15.26
PI 654542	IG 122954	Turkey	5.36	12.71	0.9452	1.574	2.617	53.23	71.04	7.908	10.738	14.31
PI 654547	IG 122968	Turkey	6.002	12.99	0.7606	1.637	2.997	69.24	79.19	10.976	11.621	16.36
PI 383731	251	Turkey	5.257	12.57	1.21	1.834	2.807	71.54	74.29	5.301	5.313	14.17
PI 654545	IG 122966	Turkmenistan	5.082	12.64	0.8872	1.532	2.813	51.88	74.71	8.575	11.841	15.28
PI 570649	AWARD	United States	5.326	13.41	1.378	1.823	2.843	36.36	54.49	10.654	11.191	16.13
PI 285744	WANDO	Warszawa, Poland	5.386	15.03	0.8035	1.625	2.657	50.11	83.98	5.088	7.867	13.89
PI 358300 PSP	27b	Washington, United States	5.263	13.84	1.014	1.685	2.417	50.78	72.77	9.485	10.294	12.75
PI 409031 PSP	HOHENHEIMER ROS.	Washington, United States	5.743	13.37	0.6962	1.639	2.38	52.72	67.31	9.686	11.365	15.68
PI 413703 PSP	I.P. 2	Washington, United States	4.687	12.83	0.9813	1.47	2.355	35.16	63.15	5.488	10.228	11.54
PI 505122 PSP	ILCA 5089	Washington, United States	4.767	12.05	0.9569	1.668	2.147	50.23	69.77	8.259	8.802	13.34
PI 505144 PSP	ILCA 5115	Washington, United States	4.792	12.3	1.364	1.675	2.248	51.19	63.46	8.453	11.194	13.87
PI 393488 PSP	KLATOVSKA OZIMA	Washington, United States	5.372	12.06	0.9249	1.518	2.292	48.55	66.85	6.906	8.772	11.74
PI 355906 PSP	KOMIDORI	Washington, United States	4.864	11.58	0.8877	1.53	2.087	49.03	62.59	8.712	9.15	12.98
PI 429839 PSP	MUSUS	Washington, United States	4.567	11.8	1.677	1.753	2.207	52.26	58.32	5.868	7.62	16.92
PI 413685 PSP	NZ 51	Washington, United States	5.489	11.84	2.19	1.797	1.814	42.63	60.49	7.655	10.808	13.47
PI 347281 PSP	PLP 10	Washington, United States	5.089	12.89	1.184	1.606	2.284	51.01	68.56	7.712	11.312	13.6
PI 356984 PSP	PLP 70	Washington, United States	4.7	11.89	1.291	1.511	2.273	47.78	71.9	8.831	11.498	13.16
PI 660729	RIL 846-07	Washington, United States	4.302	12.68	0.7082	1.378	2.357	45.9	75.94	4.374	7.048	14.94
PI 660730	RIL 847-08	Washington, United States	4.695	13.23	0.577	1.339	2.457	55.43	80.46	4.555	6.323	13.48
PI 660731	RIL 847-22	Washington, United States	4.375	12.24	0.5631	1.331	2.553	51.08	69.37	3	7.197	13.28
PI 660732	RIL 847-28	Washington, United States	4.785	13.53	0.4688	1.413	2.518	59.25	72.89	3.377	6.698	12.71
PI 634508	FORAGER	Wyoming, United States	5.968	14.2	1.009	1.533	2.905	42.9	55.73	7.66	10.516	12.49
